# Supplementary material for: Impedance Spectroscopy of Sm-Doped of BaBi2Nb2O9 Aurivillius Ceramics
Source: Materials (Basel). 2024 Sep 3;17(17):4360. doi: 10.3390/ma17174360 (PMC11396611; doi:10.3390/ma17174360)
Supplement: Supplementary file 1 [file materials-17-04360-s001.zip]

Archive with 15 entries (15 files):
- Figure S1a.png
- Figure S1b.png
- Figure S1c.png
- Figure S2a.png
- Figure S2b.png
- Figure S2c.png
- Figure S2d.png
- Figure S2e.png
- Figure S2f.png
- Figure S3a.png
- Figure S3b.png
- Figure S3c.png
- Figure S4a.png
- Figure S4b.png
- Figure S4c.png
